# Supplementary material for: Diet-induced changes in the jejunal microbiota of developing broilers reduce the abundance of Enterococcus hirae and Enterococcus faecium
Source: BMC Genomics. 2024 Jun 23;25:627. doi: 10.1186/s12864-024-10496-8 (PMC11193906; doi:10.1186/s12864-024-10496-8)
Supplement: Supplementary file 3 — Supplementary Material 3 [file 12864_2024_10496_MOESM3_ESM.xlsx]

## Sheet: Sheet1
Table s11: Diet composition (%), calculated and analyzed nutrients of the experimental diets. CON, control; BUT, butyrate; MCFA, medium-chain fatty acids; HFLP, high fiber-low protein.
Ingredients (%)	Starter (0-14d)				Grower (14-28d)				Finisher (28-35d)
	CON	BUT	MCFA	HFLP	CON	BUT	MCFA	HFLP	CON	BUT	MCFA	HFLP
Wheat	30	30	30	30	30	30	30	30	30	30	30	32.37
Corn	27.58	27.58	27.58	30.15	30.61	30.61	30.61	32.93	35	35	35	35
Rapeseed meal	2	2	2	-	2	2	2	-	2.78	2.78	2.78	-
Soybean meal	26.73	26.73	26.73	19.56	22.68	22.68	22.68	16.41	17.77	17.77	17.77	11.1
Sunflower seed meal	3	3	3	6.72	4	4	4	7.13	5	5	5	9.06
Potato protein	-	-	-	2	-	-	-	2	-	-	-	2
Oat hulls	1	1	1	2.5	1	1	1	2.5	1	1	1	2.5
Soyabean oil	3.39	3.39	3.39	2.76	3.99	3.99	3.99	3.35	3.55	3.55	3.55	3.06
Palm oil	0.5	0.5	0.5	0.5	0.5	0.5	0.5	0.5	0.5	0.5	0.5	0.5
Sodium bicarbonate	0.27	0.27	0.27	0.29	0.3	0.3	0.3	0.31	0.29	0.29	0.29	0.32
Limestone	1.38	1.38	1.38	1.41	1.09	1.09	1.09	1.13	1.06	1.06	1.06	1.1
Monocalcium phosphate	0.91	0.91	0.91	0.96	0.58	0.58	0.58	0.63	0.14	0.14	0.14	0.19
Salt	0.13	0.13	0.13	0.12	0.09	0.09	0.09	0.08	0.1	0.1	0.1	0.08
L-Lysine HCl	0.32	0.32	0.32	0.33	0.34	0.34	0.34	0.33	0.35	0.35	0.35	0.36
DL-methionine	0.27	0.27	0.27	0.23	0.25	0.25	0.25	0.21	0.2	0.2	0.2	0.17
L-threonine	0.09	0.09	0.09	0.07	0.11	0.11	0.11	0.08	0.11	0.11	0.11	0.09
Valine 98	0.01	0.01	0.01	-	0.05	0.05	0.05	0.01	0.05	0.05	0.05	0.01
Axtra Phy 5000L	0.01	0.01	0.01	0.01	0.01	0.01	0.01	0.01	0.01	0.01	0.01	0.01
Premix Xylanase	0.1	0.1	0.1	0.1	0.1	0.1	0.1	0.1	0.1	0.1	0.1	0.1
Premix Maxiban	0.3	0.3	0.3	0.3	-	-	-	-	-	-	-	-
Premix Salinomycin	-	-	-	-	0.3	0.3	0.3	0.3	-	-	-	-
Premix Broiler 0-20	2	2	2	2	2	2	2	2	-	-	-	-
Premix Broiler 20-40	-	-	-	-	-	-	-	-	2	2	2	2
Butycoat	-	0.267	-	-	-	0.267	-	-	-	0.267	-	-
Aromabiotic Poultry	-	-	0.2	-	-	-	0.2	-	-	-	0.2	-
Diamol	0.3	0.033	0.1	0.3	0.3	0.033	0.1	0.3	0.3	0.033	0.1	0.3
Calculated nutrients (g/kg)
AMEn broiler (kcal/kg)	2900	2900	2900	2900	2985	2985	2985	2985	3010	3010	3010	3010
Crude protein	210	210	210	200	197	197	197	188	182	182	182	173
Crude fat	65	65	65	59	72	72	72	66	68	68	68	63
Crude fiber	36	36	36	42	37	37	37	42	38	38	38	44
Crude ash	67	67	67	66	60	60	60	59	53	53	53	52
Starch Brunt	364	364	364	381	383	383	383	399	411	411	411	426
Calcium	9.9	9.9	9.9	9.9	8.3	8.3	8.3	8.3	6.3	6.3	6.3	6.3
Phosphorus	5.8	5.8	5.8	5.8	5	5	5	5	4	4	4	4
Sodium	1.4	1.4	1.4	1.4	1.3	1.3	1.3	1.3	1.3	1.3	1.3	1.3
Chloride	2	2	2	2	1.8	1.8	1.8	1.8	1.8	1.8	1.8	1.8
6-Phytase E4a1640 (ftu)	500	500	500	500	500	500	500	500	500	500	500	500
Dig.lysine	11.5	11.5	11.5	10.9	10.8	10.8	10.8	10.3	9.9	9.9	9.9	9.4
Dig.methionine	5.5	5.5	5.5	5.2	5.1	5.1	5.1	4.9	4.6	4.6	4.6	4.4
Dig.met+cys	8.4	8.4	8.4	8	7.9	7.9	7.9	7.5	7.2	7.2	7.2	6.9
Dig.threonine	7.1	7.1	7.1	6.8	6.8	6.8	6.8	6.5	6.3	6.3	6.3	6
Dig.tryptophan	2.28	2.28	2.28	2.15	2.1	2.1	2.1	2	1.9	1.9	1.9	1.81
Dig. Isoleucine	7.5	7.5	7.5	7.3	7	7	7	6.8	6.3	6.3	6.3	6.1
Dig. Arginine	12.2	12.2	12.2	11.6	11.3	11.3	11.3	10.8	10.4	10.4	10.4	9.9
dig. Valine	8.4	8.4	8.4	8.2	8.2	8.2	8.2	7.8	7.5	7.5	7.5	7.2
Dig. G+S	15.9	15.9	15.9	15.3	14.8	14.8	14.8	14.4	13.6	13.6	13.6	13.2
Retainable P broiler	4.4	4.4	4.4	4.4	3.7	3.7	3.7	3.7	2.8	2.8	2.8	2.8
Nicar (mg/kg)	50	50	50	50	-	-	-	-	-	-	-	-
Narasin (mg/kg)	50	50	50	50	-	-	-	-	-	-	-	-
Salinomycin (mg/kg)	-	-	-	-	70	70	70	70	-	-	-	-
Analyzed nutrients (g/kg)
Crude ash	66.1	64.7	65.1	64.8	59.6	57.6	50.3	48.7	51.5	50.6	50.4	51.4
Crude fiberbazin	34.7	33.9	31.7	43.4	34.5	36.7	34.8	41.4	34.9	36.7	36.8	42.9
Crude protein	209.9	208.8	210.1	199	197.5	195.8	197	188.2	180.4	180.8	179.1	170.2
Starch Brunt	353.7	353.5	362.3	363.2	378.8	363.8	376.3	388.8	386.8	396.4	411.6	408.6
Crude fat	65.6	65.1	70.8	62.1	69.8	76.9	71.9	65.6	67.4	68	68.4	62.3
